# Supplementary material for: Facile Regulation of Shell Thickness of the Au@MOF Core-Shell Composites for Highly Sensitive Surface-Enhanced Raman Scattering Sensing
Source: Sensors (Basel). 2022 Sep 17;22(18):7039. doi: 10.3390/s22187039 (PMC9504720; doi:10.3390/s22187039)
Supplement: Supplementary file 1 [file sensors-22-07039-s001.zip]

Archive with 1 entries (1 files):
- sensors-1921231-supplementary.pdf
